# Supplementary material for: Serotonergic neurons regulate the Drosophila vascular niche to control immune stress hematopoiesis
Source: Nat Commun. 2025 Jun 3;16:5152. doi: 10.1038/s41467-025-60493-y (PMC12134330; doi:10.1038/s41467-025-60493-y)
Supplement: Supplementary file 4 — Source Data [file 41467_2025_60493_MOESM4_ESM.xlsx]

## Sheet: Figure 1D
			Wasps	eggs	Encapsulation (%)	n							Wasps	eggs	Encapsulation (%)	n
HandΔ 030621										5-HT1B III-V 030621
X WT			19	26	57.7778	45				X 5-HT1B III-V			52	20	27.7778	72
X 5HT1B RNAi			32	3	8.57143	35
HandΔ 040621										5-HT1B III-V 040621
X WT			17	29	63.0435	46				X 5-HT1B III-V			33	15	31.25	48
X 5HT1B RNAi			24	2	7.69231	26
HandΔ
X WT			6	22	78.5714	28
X 5HT1B RNAi			13	2	13.3333	15
										WT		N	42	77		119
WT		N	42	77		119				X 5-HT1B III-V		N	85	35		120
X 5HT1B RNAi		N	69	7		76
		p-value : 7.2097672055757E-14	***								p-value : 7.6409343518934E-8	***

## Sheet: Figure 1E
			Wasps	eggs	Encapsulation (%)	n
76E11
X WT			5	28	84.8485	33
X 5HT1B RNAi
76E11
X WT			19	16	45.7143	35
X 5HT1B RNAi
76E11
X WT			12	29	70.7317	41
X 5HT1B RNAi			14	2	12.5	16
76E11
X WT			18	9	33.3333	27
X 5HT1B RNAi			15	3	16.6667	18
76E11
X WT			24	13	35.1351	37
X 5HT1B RNAi			23	0	0	23
76E11
X WT			13	14	51.8519	27
X 5HT1B RNAi
76E11
X WT			13	29	69.0476	42
X 5HT1B RNAi			31	9	22.5	40
76E11
X WT			10	22	68.75	32
X 5HT1B RNAi			22	1	4.34783	23
WT		N	77	102		179
X 5HT1B RNAi		N	105	15		120
		p-value : 2.8596664950428E-14	***

## Sheet: Figure 1F
HandΔ >			Intact	Disrupting	Disrupted	Larvae dissected(n)	n
030422		wt	8	4	0	12
			21	18	3	42
			23	7	1	31	85
		AVE	17.3333	9.66667	1.33333	28.3333
		5HT1B RNAi	5	9	5	19
			7	11	11	29
			11	14	3	28	76
		AVE	7.66667	11.3333	6.33333	25.3333
		wt	66.6667	33.3333	0
			50	42.8571	7.14286
			74.1935	22.5806	3.22581
		AVE	63.6201	32.9237	3.45622
		Standard Error	7.14827	5.8569	2.06518
		5HT1B RNAi	26.3158	47.3684	26.3158
			24.1379	37.931	37.931
			39.2857	50	10.7143
		AVE	29.9131	45.0998	24.987
		Standard Error	4.72827	3.66401	7.88484
		Pearson's Chi-squared test
		p-value : 2.5751545165013E-7	***	63.6201	32.9237	3.45622
				29.9131	45.0998	24.987

## Sheet: Figure 2C
		Wasps	eggs	Encapsulation (%)	n
Gyc89Da
X WT		14	22	61.1111	36
x Trh RNAi 2		26	1	3.7037	27
x Trh RNAi		20	0	0	20
Gyc89Da
X WT		12	19	61.2903	31
x Trh RNAi 2		21	1	4.54545	22
x Trh RNAi		18	0	0	18
Gyc89Da
X WT		19	18	48.6486	37
x Trh RNAi 2		25	0	0	25
x Trh RNAi		30	3	9.09091	33
WT	N	45	59		104
x Trh RNAi 2	N	72	2		74	p-value : 2.3890820645277E-13	***
x Trh RNAi	N	68	3		71	p-value : 3.1740239968912E-12	***

## Sheet: Figure 2D
Gyc89Da>			Intact	Disrupting	Disrupted	Larvae dissected(n)		n
270323		wt	14	8	0	22
			11	15	3	29
			13	12	0	25
			10	11	1	22		98
		AVE	12	11.5	1	24.5
		Trh-RNAi	4	14	2	20
			6	14	6	26
			3	10	4	17
			1	7	13	21		84
		AVE	3.5	11.25	6.25	21
		wt	63.6364	36.3636	0
			37.931	51.7241	10.3448
			52	48	0
			45.4545	50	4.54545
		AVE	49.7555	46.5219	3.72257
		Standard Error	5.44696	3.47054	2.45368
		Trh-RNAi	20	70	10
			23.0769	53.8462	23.0769
			17.6471	58.8235	23.5294
			4.7619	33.3333	61.9048
		AVE	16.3715	54.0008	29.6278
		Standard Error	4.02636	7.67247	11.207
		Pearson's Chi-squared test
		p-value : 7.0323670080211E-9	***	49.7555	46.5219	3.72257
				16.3715	54.0008	29.6278

## Sheet: Figure 3C
		Wasps	eggs	Encapsulation (%)	n
Gyc89Da
X WT		22	8	26.6667	30
x CaMKII-RNAi		24	1	4	25
Gyc89Da
X WT		12	12	50	24
x CaMKII-RNAi		27	0	0	27
Gyc89Da
X WT		9	22	70.9677	31
x CaMKII-RNAi		22	1	4.34783	23
xWT	N	43	42		85
xCaMKII-RNAi	N	73	2		75
	p-value : 3.8911488477484E-11	***

## Sheet: Figure 3D
Gyc89Da >			Intact	Disrupting	Disrupted	Larvae dissected(n)		n
160224		wt	16	4	0	20
			9	10	7	26
			12	11	1	24
			14	13	1	28
		AVE	12.75	9.5	2.25	24.5		98
		CaMKII-RNAi	12	7	0	19
			7	8	6	21
			7	4	7	18
			10	9	6	25
		AVE	9	7	4.75	20.75		83
		wt	80	20	0
			34.6154	38.4615	26.9231
			50	45.8333	4.16667
			50	46.4286	3.57143
		AVE	53.6538	37.6809	8.66529
		Standard Error	4.44116	2.21896	6.65679
		CaMKII-RNAi	63.1579	36.8421	0
			33.3333	38.0952	28.5714
			38.8889	22.2222	38.8889
			40	36	24
		AVE	43.845	33.2899	22.8651
		Standard Error	1.78586	4.31166	3.8135
		Pearson's Chi-squared test
		p-value : 0.02182138686461	*	53.6538	37.6809	8.66529
				43.845	33.2899	22.8651

## Sheet: Figure 3E
Gyc89Da			Wasps	eggs	Encapsulation (%)	n
X WT			10	19	65.5172	29
X UAS Kir2.1			14	1	6.66667	15
Gyc89Da
X WT			23	34	59.6491	57
X UAS Kir2.1			51	9	15	60
Gyc89Da
X WT			3	51	94.4444	54
X UAS Kir2.1			26	14	35	40
Gyc89Da
X WT			7	15	68.1818	22
X UAS Kir2.1			8	0	0	8
Gyc89Da
X WT			34	110	76.3889	144
X UAS Kir2.1			90	18	16.6667	108
X WT		N	77	229		306
X UAS Kir2.1		N	189	42		231
		p-value : 3.7781927198433E-38	***

## Sheet: Figure 3F
Gyc89Da>			Intact	Disrupting	Disrupted	Larvae dissected(n)		n
290224		wt	10	4	2	16
			6	5	3	14
			14	2	0	16
			19	3	0	22
		AVE	12.25	3.5	1.25	17		68
		Kir2.1	3	9	1	13
			3	3	3	9
			7	10	2	19
			11	11	3	25
		AVE	6	8.25	2.25	16.5		66
		wt	62.5	25	12.5
			42.8571	35.7143	21.4286
			87.5	12.5	0
			86.3636	13.6364	0
		AVE	69.8052	21.7127	8.48214
		Standard Error	12.7264	6.54354	6.1859
		Kir2.1	23.0769	69.2308	7.69231
			33.3333	33.3333	33.3333
			36.8421	52.6316	10.5263
			44	44	12
		AVE	34.3131	49.7989	15.888
		Standard Error	2.71819	4.8335	6.38175
		Pearson's Chi-squared test				69.8052	21.7127	8.48214
		p-value : 6.213805965934E-5	***			34.3131	49.7989	15.888

## Sheet: Figure 4C
	HandΔ>	HandΔ>5-HT1B RNAi
	1143.66	1331.67
	2061.83	974.577
	1036.44	472.187
	1379.68	676.634
	684.077	860.234
	1082.31	1532.75
	1231.74	1005.93
	1166.08	853.393
	1015.84	437.895
	579.945	488.372
	553.819	217.452
	321.867	484.602
	1261.57	405.592
	1340.86	275.304
	482.438	687.361
	237.335	723.407
	1284.36	1313.27
	1448.62	898.506
	1189.61	1863.8
	1050.98	2766.31
		372.006
		1157.08
		1311.45
		786.622
		296.599
		330.374
		1201.69
		1855.1
	N=20	N=28
Mean ± SEM	1028 ± 98.10	913.6 ± 111.3

[truncated: 40 more sheets: Figure 4F, Figure 4I, Figure 4J, Figure 4K, Figure 5C, Figure 5F, Figure 5I, Figure 5J, Figure 6D, Figure 6E, Figure 6F, Figure 6G, Figure 6H, Figure 6K, Sup Figure 1E, Sup Figure 1F, Sup Figure 1G, Sup Figure 1H, Sup Figure 1K, Sup Figure 1N …]
